# Supplementary material for: Development of a breast cancer invasion score to predict tumor aggressiveness and prognosis via PI3K/AKT/mTOR pathway analysis
Source: Cell Death Discov. 2025 Apr 9;11:157. doi: 10.1038/s41420-025-02422-y (PMC11982538; doi:10.1038/s41420-025-02422-y)
Supplement: Supplementary file 7 — Supplementary Table 1 [file 41420_2025_2422_MOESM7_ESM.xlsx]

## Sheet: Sheet1
Primer	Sequence
sh-PGK1-1-F	GCCAAGATTGTCAAAGACCTA
sh-PGK1-1-R	GCCAAGATTGTCAAAGACCTA
sh-PGK1-2-F	CTGACAAGTTTGATGAGAATG
sh-PGK1-2-R	CTGACAAGTTTGATGAGAATG
sh-PGK1-3-F	GCAAGGATGTTCTGTTCTTGA
sh-PGK1-3-R	GCAAGGATGTTCTGTTCTTGA
sh-PCMT1-1-F	GATCACATTAAAGAGCTAGTA
sh-PCMT1-1-R	GATCACATTAAAGAGCTAGTA
sh-PCMT1-2-F	GCGCTAGAACTTCTATTTGAT
sh-PCMT1-2-R	GCGCTAGAACTTCTATTTGAT
sh-PCMT1-3-F	CAGTATGACAAGCTACAAGAT
sh-PCMT1-3-R	CAGTATGACAAGCTACAAGAT
PGK1-F	TGGACGTTAAAGGGAAGCGG
PGK1-R	GCTCATAAGGACTACCGACTTGG
PCMT1-F	CTGAAGGTGGTTCTGTACCTGC
PCMT1-R	GGAGATTGTGGATTAGCTCCGA
MTOR-F	ATGCTTGGAACCGGACCTG
MTOR-R	TCTTGACTCATCTCTCGGAGTT
RPS6-F	TGGACGATGAACGCAAACTTC
RPS6-R	TTCGGACCACATAACCCTTCC
RPS6KB1-F	CGGGACGGCTTTTACCCAG
RPS6KB1-R	TTTCTCACAATGTTCCATGCCA
VEGFA-F	AGGGCAGAATCATCACGAAGT
VEGFA-R	AGGGTCTCGATTGGATGGCA
EIF4EBP1-F	CTATGACCGGAAATTCCTGATGG
EIF4EBP1-R	CCCGCTTATCTTCTGGGCTA
PIK3CA-F	CCACGACCATCATCAGGTGAA
PIK3CA-R	CCTCACGGAGGCATTCTAAAGT
AKT1-F	AGCGACGTGGCTATTGTGAAG
AKT1-R	GCCATCATTCTTGAGGAGGAAGT
PNMT-F	GCAGACCGTAGCCCCAATG
PNMT-R	GCGTAGTTGTTGCGGAGGTA
GSK3B-F	GGCAGCATGAAAGTTAGCAGA
GSK3B-R	GGCGACCAGTTCTCCTGAATC
TSC1-F	CAACAAGCAAATGTCGGGGAG
TSC1-R	CATAGGGCCACGGTCAGAA
TSC2-F	CCAAACCAACAAGCAAAGATTCA
TSC2-R	CACATTCCATGCTCAGTTCTCT
SEC61A1-F	TCATCCTGCCGGAAATTCAGA
SEC61A1-R	AGGGTGATAGCGGTCCACA
SAR1A-F	ATAATGCAGGCAAAACCACTCT
SAR1A-R	TGATGTCGGATGTAGTGTTGGAA
VPS4A-F	CCACGCTATCAAGTATGAGGC
VPS4A-R	CCGTGTTTCTCTTTGCTTCGTA
XBP1-F	CCCTCCAGAACATCTCCCCAT
XBP1-R	ACATGACTGGGTCCAAGTTGT
ATF6-F	TCCTCGGTCAGTGGACTCTTA
ATF6-R	CTTGGGCTGAATTGAAGGTTTTG
ACTA1-F	GGCATTCACGAGACCACCTAC
ACTA1-R	CGACATGACGTTGTTGGCATAC
GAPDH-F	GGAGCGAGATCCCTCCAAAAT
GAPDH-R	GGCTGTTGTCATACTTCTCATGG
